# Supplementary material for: Recent Insights into Plant miRNA Biogenesis: Multiple Layers of miRNA Level Regulation
Source: Plants (Basel). 2023 Jan 11;12(2):342. doi: 10.3390/plants12020342 (PMC9864873; doi:10.3390/plants12020342)
Supplement: Supplementary file 1 [file plants-12-00342-s001.zip]

Archive with 2 entries (2 files):
- Supplementary File S1.xlsx
- Supplementary Table S1.pdf
