# Supplementary material for: Recent Insights into Plant miRNA Biogenesis: Multiple Layers of miRNA Level Regulation
Source: Plants (Basel). 2023 Jan 11;12(2):342. doi: 10.3390/plants12020342 (PMC9864873; doi:10.3390/plants12020342)
Supplement: Supplementary file 1 [file plants-12-00342-s001.zip › Supplementary File S1.xlsx]

## Sheet: DCL1
Supplementary table S2. Orthologs od Arabidopsis thaliana DCL1 protein and Marchantia polymorpha MpDCL1b protein from representatives of different green plants divisions. Sequence identity between Arabidopsis or Marchantia to orthologous proteins from other plants were calculated based on global alignment. Main differences in domain architecture between orthologs are indicated in bold. The domain…
Green plants division	Organism	Protein name	Accession	Protein domains	Protein length (aa)	Sequence identity to A.th ortholog - DCL1 (%)	Sequence identity to M. pol ortholog - MpDCL1b (%)	Database
Charophyta	Klebsormidium nitens	8457	rna-KFL_002650060	ResIII—Helicase_C—Dicer_dimer—PAZ—Ribonuclease_3—Ribonuclease_3—DND1_DSRM	2779	45.56	44.76	JGI PhycoCosm https://phycocosm.jgi.doe.gov/phycocosm/home
	Mesotaenium endlicherian	10688	ME000009S10474	Helicase_C—Dicer_dimer—PAZ—Ribonuclease_3—Ribonuclease_3—DSRM	2465	30.97	30.5	JGI PhycoCosm https://phycocosm.jgi.doe.gov/phycocosm/home
Anthocerotophyta	Anthoceros agrestis	unnamed protein	AagrOXF_evm.model.utg000012l.16.1	ResIII—Helicase_C—Dicer_dimer—PAZ—Ribonuclease_3—Ribonuclease_3—DSRM—DND1_DSRM	1824	70	75.64	Anthoceros genomes https://www.hornworts.uzh.ch/en/hornwort-genomes.html
Marchantiophyta	Marchantia polymorpha	MpDCL1b	Mp7g12090	ResIII—Helicase_C—Dicer_dimer—PAZ—Ribonuclease_3—Ribonuclease_3—DND1_DSRM	2057	61,5	100	MarpolBase https://marchantia.info/
		MpDCL1a	Mp1g02840	ResIII—Helicase_C—Dicer_dimer—PAZ—Ribonuclease_3—Ribonuclease_3	1748	32,0	35.92	MarpolBase https://marchantia.info/
Bryophyta	Sphagnum fallax	unknown protein	Sphfalx02G093400.1	ResIII—Helicase_C—Dicer_dimer—PAZ—Ribonuclease_3—Ribonuclease_3—DSRM—DND1_DSRM	2027	85.8	81.54	JGI Phytozome13 https://phytozome-next.jgi.doe.gov/
	Physcomitrium patens	PpDCL1a	Pp3c2 15900V3.1.p	ResIII—Helicase_C—Dicer_dimer—PAZ—Ribonuclease_3—Ribonuclease_3—DSRM—DND1_DSRM	1866	68	78.53	JGI Phytozome13 https://phytozome-next.jgi.doe.gov/
Lycopodiophyta	Selaginella moellendorfii	unnamed protein	86110	ResIII—Helicase_C—Dicer_dimer—PAZ—Ribonuclease_3—Ribonuclease_3—DSRM—DND1_DSRM	1731	79.2	83.3	JGI Phytozome13 https://phytozome-next.jgi.doe.gov/
Polypodiophyta	Ceratoptreis richardii	unnamed protein	Ceric.22G041000.1	Helicase_C—Dicer_dimer—PAZ—Ribonuclease_3—Ribonuclease_3	1042	81.5	82.4	JGI Phytozome13 https://phytozome-next.jgi.doe.gov/
Ginkophyta	Ginko biloba	Endoribonuclease Dicer homolog 1	Gb_25982	ResIII—Helicase_C—Dicer_dimer—PAZ—Ribonuclease_3—Ribonuclease_3—DND1_DSRM	2164	75.24	75.61	GinkgoDB: https://ginkgo.zju.edu.cn/
Magnoliophyta
Basal angiosperms	Amborella trichopoda	endoribonuclease Dicer homolog 1	XP_020524205.1	ResIII—Helicase_C—Dicer_dimer—PAZ—Ribonuclease_3—Ribonuclease_3—DSRM—DND1_DSRM	2044	73.01	35.83	NCBI https://www.ncbi.nlm.nih.gov/
	Nymphaea colorata	endoribonuclease Dicer homolog 1	XP_031496553.1	DEAD—Helicase_C—Dicer_dimer—PAZ—Ribonuclease_3—Ribonuclease_3—DND1_DSRM	1969	70.9	75.38	NCBI https://www.ncbi.nlm.nih.gov/
Core angiosperms	Aristolochia fimbriata	hypothetical protein H6P81_008340	KAG9455436.1	ResIII—Helicase_C—Dicer_dimer—PAZ—Ribonuclease_3—Ribonuclease_3—DND1_DSRM	1647	70.76	35.81	NCBI https://www.ncbi.nlm.nih.gov/
	Zostera marina	dicer-like 1	Zosma109g00390.1	ResIII—Helicase_C—Dicer_dimer—PAZ—Ribonuclease_3—Ribonuclease_3—DND1_DSRM	1918	81.2	83.5	JGI Phytozome13 https://phytozome-next.jgi.doe.gov/
	Asparagus officinalis	ENDORIBONUCLEASE DICER HOMOLOG 1	evm.model.AsparagusV1_10.153	DEAD—Helicase_C—Dicer_dimer—PAZ—Ribonuclease_3—DND1_DSRM	1699	86.4	84.1	JGI Phytozome13 https://phytozome-next.jgi.doe.gov/
	Brachypodium distachyon	ENDORIBONUCLEASE DICER HOMOLOG 1	Brdisv1Per11012931m	DEAD—Helicase_C—Dicer_dimer—PAZ—Ribonuclease_3—Ribonuclease_3—DND1_DSRM	1931	69.94	83.2	JGI Phytozome13 https://phytozome-next.jgi.doe.gov/
	Hordeum vulgare	ENDORIBONUCLEASE DICER HOMOLOG 1	HORVU4Hr1G084890.7	ResIII—Helicase_C—Dicer_dimer—PAZ—Ribonuclease_3—Ribonuclease_3—DND1_DSRM	1998	86.4	82.3	JGI Phytozome13 https://phytozome-next.jgi.doe.gov/
	Triticum aestivum	unnamed protein	Traes_4BL_B3A1B8342.2	ResIII—Helicase_C—Dicer_dimer—PAZ—Ribonuclease_3—Ribonuclease_3—DND1_DSRM	1780	87.1	84.9	JGI Phytozome13 https://phytozome-next.jgi.doe.gov/
	Zea mays	Ribonuclease III / RNase III	Zm00001d027412_T004	DEAD—Helicase_C—Dicer_dimer—PAZ—Ribonuclease_3—Ribonuclease_3—DND1_DSRM	1932	86.1	84.6	JGI Phytozome13 https://phytozome-next.jgi.doe.gov/
	Oryza sativa	ENDORIBONUCLEASE DICER HOMOLOG 1	OsKitaake03g019000.1	DEAD—Helicase_C—Dicer_dimer—PAZ—Ribonuclease_3—Ribonuclease_3—DND1_DSRM	1926	87.6	84.7	JGI Phytozome13 https://phytozome-next.jgi.doe.gov/
	Striga asiatica	dicer	GER50008.1	ResIII—Helicase_C—Dicer_dimer—PAZ—Ribonuclease_3—Ribonuclease_3—DND1_DSRM	1991	70.63	35.23	NCBI https://www.ncbi.nlm.nih.gov/
	Cuscuta campestris	unnamed protein	VFQ95720.1	ResIII—Helicase_C—Dicer_dimer—PAZ—Ribonuclease_3—Ribonuclease_3	1902	70.2	35.62	NCBI https://www.ncbi.nlm.nih.gov/
	Medicago truncatula	Endoribonuclease Dicer homolog	PGSC0003DMT400029301 / Medtr7g118350.1	ResIII—Helicase_C—Dicer_dimer—PAZ—Ribonuclease_3—Ribonuclease_3—DND1_DSRM	1880	84.1	81.6	JGI Phytozome13 https://phytozome-next.jgi.doe.gov/
	Fragaria vesca	Endoribonuclease Dicer homolog	gene18596-v2.0.a2-hybrid.t1	ResIII—Helicase_C—Dicer_dimer—PAZ—Ribonuclease_3—Ribonuclease_3—DND1_DSRM	1968	88.3	84.3	JGI Phytozome13 https://phytozome-next.jgi.doe.gov/
	Citrus sinensis	ENDORIBONUCLEASE DICER HOMOLOG 1	orange1.1g000174m	DEAD—Helicase_C—Dicer_dimer—PAZ—Ribonuclease_3—Ribonuclease_3—DSRM—DND1_DSRM	1932	80.3	86.8	JGI Phytozome13 https://phytozome-next.jgi.doe.gov/
	Arabidopsis thaliana	DCL1	AT1G01040	ResIII—Helicase_C—Dicer_dimer—PAZ—Ribonuclease_3—Ribonuclease_3—DND1_DSRM	1910	100	61.5	TAIR10 https://www.arabidopsis.org/index.jsp

## Sheet: SE
Supplementary table S3. Orthologs od Arabidopsis thaliana SE protein and Marchantia polymorpha MpSE protein from representatives of different green plants divisions. Sequence identity between Arabidopsis or Marchantia to orthologous proteins from other plants were calculated based on global alignment. Protein domains were annotated using the PfamScan tool and the Pfam 34.0 database (Mistry et al.…
Green plants division	Organism	Protein name	Accession	Protein domains	Protein length (aa)	Sequence identity to A.th (%)	Sequence identity to M. pol (%)	Database
Charophyta	Klebsormidium nitens	6585	rna-KFL_001770240	SERRATE_Ars2_N—ARS2	780	39.5	41.1	JGI PhycoCosm https://phycocosm.jgi.doe.gov/phycocosm/home
	Mesotaenium endlicherian	6875	ME000352S05930	SERRATE_Ars2_N—ARS2	873	42.67	43.3	JGI PhycoCosm https://phycocosm.jgi.doe.gov/phycocosm/home
Anthocerotophyta	Anthoceros agrestis	utg000080l.55	AagrOXF_EVM_utg000080l.55	SERRATE_Ars2_N—ARS2	810	44.12	63.61	Anthoceros genomes https://www.hornworts.uzh.ch/en/hornwort-genomes.html
Marchantiophyta	Marchantia polymorpha	MpSE	Mp1g23090	SERRATE_Ars2_N—ARS2	850	46,9	100	MarpolBase https://marchantia.info/
Bryophyta	Sphagnum fallax	unknown protein	Sphfalx14G090100.1	SERRATE_Ars2_N—ARS2	451	66.6	73.4	JGI Phytozome13 https://phytozome-next.jgi.doe.gov/
	Physcomitrium patens	ARSENITE-RESISTANCE PROTEIN 2	Pp3c25_7680V3.1.p	SERRATE_Ars2_N—ARS2	753	55.97	56.63	JGI Phytozome13 https://phytozome-next.jgi.doe.gov/
		ARSENITE-RESISTANCE PROTEIN 2	Pp3c16_11390V3.1.p	SERRATE_Ars2_N—ARS2	756	53.95	57.18	JGI Phytozome13 https://phytozome-next.jgi.doe.gov/
Lycopodiophyta	Selaginella moellendorfii	ARSENITE-RESISTANCE PROTEIN 2	90313	SERRATE_Ars2_N—ARS2	490	67.6	70.9	JGI Phytozome13 https://phytozome-next.jgi.doe.gov/
Polypodiophyta	Ceratoptreis richardii	C2H2 Zn-finger protein	Ceric.03G039000.1	SERRATE_Ars2_N—ARS2	766	69.3	64.1	JGI Phytozome13 https://phytozome-next.jgi.doe.gov/
Ginkophyta	Ginko biloba	Serrate RNA effector molecule	Gb_37971	SERRATE_Ars2_N—ARS2	786	57.53	53.95	GinkgoDB: https://ginkgo.zju.edu.cn/
		Serrate RNA effector molecule	Gb_37970	SERRATE_Ars2_N—ARS2	626	37.2	45.59	GinkgoDB: https://ginkgo.zju.edu.cn/
		Serrate RNA effector molecule	Gb_07577	ARS2	794	50.87	48.51	GinkgoDB: https://ginkgo.zju.edu.cn/
		Serrate RNA effector molecule	Gb_07578	SERRATE_Ars2_N	127	55.68	65.22	GinkgoDB: https://ginkgo.zju.edu.cn/
Magnoliophyta
Basal angiosperms	Amborella trichopoda	serrate RNA effector molecule	XP_006848124.1	SERRATE_Ars2_N—ARS2	739	62.08	49.94	NCBI https://www.ncbi.nlm.nih.gov/
	Nymphaea colorata	serrate RNA effector molecule-like	XP_031485641.1	SERRATE_Ars2_N—ARS2	708	63.99	46.55	NCBI https://www.ncbi.nlm.nih.gov/
		serrate RNA effector molecule-like	XP_031487355.1	SERRATE_Ars2_N—ARS2	723	62.61	48.4	NCBI https://www.ncbi.nlm.nih.gov/
Core angiosperms	Aristolochia fimbriata	hypothetical protein H6P81_006810	KAG9453906.1	SERRATE_Ars2_N—ARS2	745	62.54	51.23	NCBI https://www.ncbi.nlm.nih.gov/
	Zostera marina	Serrate RNA effector molecule	Zosma19g00520.1	SERRATE_Ars2_N—ARS2	722	74.8	59.8	JGI Phytozome13 https://phytozome-next.jgi.doe.gov/
	Asparagus officinalis	ARSENITE-RESISTANCE PROTEIN 2	evm.model.AsparagusV1_05.2415	SERRATE_Ars2_N—ARS2	705	80.8	71.2	JGI Phytozome13 https://phytozome-next.jgi.doe.gov/
	Brachypodium distachyon	zinc ion binding	Bradi1g33970.1	SERRATE_Ars2_N—ARS2	702	75.8	67.2	JGI Phytozome13 https://phytozome-next.jgi.doe.gov/
	Hordeum vulgare	ARSENITE-RESISTANCE PROTEIN 2	HORVU7Hr1G097860.2	SERRATE_Ars2_N—ARS2	694	75.8	59.9	JGI Phytozome13 https://phytozome-next.jgi.doe.gov/
	Triticum aestivum	ARSENITE-RESISTANCE PROTEIN 2	Traes_7AL_F959F4117.1	SERRATE_Ars2_N—ARS2	536	77.7	60.7	JGI Phytozome13 https://phytozome-next.jgi.doe.gov/
	Zea mays	C2H2 Zn-finger protein	Zm00001d049767_T001	SERRATE_Ars2_N—ARS2	629	74.7	68.3	JGI Phytozome13 https://phytozome-next.jgi.doe.gov/
	Oryza sativa	ZOS8-11 - C2H2 zinc finger protein	LOC_Os08g40560.1	SERRATE_Ars2_N—ARS2	647	74	76.5	JGI Phytozome13 https://phytozome-next.jgi.doe.gov/
		ARSENITE-RESISTANCE PROTEIN 2	LOC_Os06g48530.1	SERRATE_Ars2_N—ARS2	724	75.2	71.2	JGI Phytozome13 https://phytozome-next.jgi.doe.gov/
		ZOS2-03 - C2H2 zinc finger protein, expressed	LOC_Os02g05610.1	SERRATE_Ars2_N—ARS2	666	72.3	71.8	JGI Phytozome13 https://phytozome-next.jgi.doe.gov/
	Striga asiatica	serrate RNA effector molecule	GER54713.1	SERRATE_Ars2_N—ARS2	746	67.61	47.96	NCBI https://www.ncbi.nlm.nih.gov/
		serrate RNA effector molecule	GER31709.1	SERRATE_Ars2_N—ARS2	746	66.77	47.77	NCBI https://www.ncbi.nlm.nih.gov/
	Cuscuta campestris	unnamed protein product	VFQ64058.1	SERRATE_Ars2_N—ARS2	722	66.49	44.75	NCBI https://www.ncbi.nlm.nih.gov/
		unnamed protein product	VFQ94087.1	SERRATE_Ars2_N—ARS2	741	65.48	45.59	NCBI https://www.ncbi.nlm.nih.gov/
		unnamed protein product	VFQ95442.1	SERRATE_Ars2_N—ARS2	740	65.15	45.14	NCBI https://www.ncbi.nlm.nih.gov/
	Medicago truncatula	serrate RNA effector molecule-like protein	Medtr3g006760.1	SERRATE_Ars2_N—ARS2	705	76.8	64.3	JGI Phytozome13 https://phytozome-next.jgi.doe.gov/
	Fragaria vesca	C2H2 Zn-finger protein	FvH4_3g27130.t2	SERRATE_Ars2_N—ARS2	755	84.8	60.9	JGI Phytozome13 https://phytozome-next.jgi.doe.gov/
	Citrus sinensis	ARSENITE-RESISTANCE PROTEIN 2	orange1.1g003865m	SERRATE_Ars2_N—ARS2	791	86.4	59.3	JGI Phytozome13 https://phytozome-next.jgi.doe.gov/
	Arabidopsis thaliana	SERRATE	AT2G27100	SERRATE_Ars2_N—ARS2	720	100	46.9	TAIR10 https://www.arabidopsis.org/index.jsp

## Sheet: HYL1
Supplementary table S4. Orthologs od Arabidopsis thaliana HYL1 protein and Marchantia polymorpha MpHYL1 protein from representatives of different green plants divisions. Sequence identity between Arabidopsis or Marchantia to orthologous proteins from other plants were calculated based on global alignment. Protein domains were annotated using the PfamScan tool and the Pfam 34.0 database (Mistry et…
Green plants division	Organism	Protein name	Accession	Protein domains	Protein length (aa)	Sequence identity to A.th (%)	Sequence identity to M. pol (%)	Database
Charophyta	Klebsormidium nitens	-	-	-	-	-	-	JGI PhycoCosm https://phycocosm.jgi.doe.gov/phycocosm/home
	Mesotaenium endlicherian	1280	ME000013S00776	dsrm—dsrm	512	37.18	46.1	JGI PhycoCosm https://phycocosm.jgi.doe.gov/phycocosm/home
Anthocerotophyta	Anthoceros agrestis	utg000002l.180.	AagrOXF_evm.model.utg000002l.180.	dsrm—dsrm	440	45	68.05	Anthoceros genomes https://www.hornworts.uzh.ch/en/hornwort-genomes.html
Marchantiophyta	Marchantia polymorpha	MpHYL1	Mp7g08450	dsrm—dsrm	353	27,7	100	MarpolBase https://marchantia.info/
Bryophyta	Sphagnum fallax	ribonuclease III	Sphfalx0069s0016.1	dsrm—dsrm	344	68.6	74.5	JGI Phytozome13 https://phytozome-next.jgi.doe.gov/
	Physcomitrium patens	RIBONUCLEASE III	Pp3c17_2200V3.1.p	dsrm—dsrm	426	50.96	54.13	JGI Phytozome13 https://phytozome-next.jgi.doe.gov/
Lycopodiophyta	Selaginella moellendorfii	EUKARYOTE SPECIFIC DSRNA BINDING PROTEIN	71415	dsrm—dsrm	154	65.8	71.4	JGI Phytozome13 https://phytozome-next.jgi.doe.gov/
Polypodiophyta	Ceratoptreis richardii	unknown protein	Ceric.02G065300.1	dsrm—dsrm	210	64.4	68.2	JGI Phytozome13 https://phytozome-next.jgi.doe.gov/
Ginkophyta	Ginko biloba	Double-stranded RNA-binding protein 8	Gb_03871	dsrm—dsrm	315	48.75	54.19	GinkgoDB: https://ginkgo.zju.edu.cn/
Magnoliophyta
Basal angiosperms	Amborella trichopoda	hypothetical protein AMTR_s00033p00230080	ERN14385.1	dsrm—dsrm	392	63.44	54.44	NCBI https://www.ncbi.nlm.nih.gov/
	Nymphaea colorata	double-stranded RNA-binding protein 8-like	XP_031478684.1	dsrm—dsrm	393	65.12	60.65	NCBI https://www.ncbi.nlm.nih.gov/
Core angiosperms	Aristolochia fimbriata	hypothetical protein H6P81_020374	KAG9440209.1	dsrm—dsrm	590	68.81	53.85	NCBI https://www.ncbi.nlm.nih.gov/
	Zostera marina	RIBONUCLEASE III	Zosma323g00200.1	dsrm—dsrm	418	70.8	68.3	JGI Phytozome13 https://phytozome-next.jgi.doe.gov/
	Asparagus officinalis	RIBONUCLEASE III	evm.model.AsparagusV1_02.2175	dsrm—dsrm	337	78.4	71.8	JGI Phytozome13 https://phytozome-next.jgi.doe.gov/
	Brachypodium distachyon	RIBONUCLEASE III	Bradi4g44675.1	dsrm—dsrm	448	72.9	73.7	JGI Phytozome13 https://phytozome-next.jgi.doe.gov/
	Hordeum vulgare	RIBONUCLEASE III	HORVU5Hr1G047100.5	dsrm—dsrm	574	69.8	65.3	JGI Phytozome13 https://phytozome-next.jgi.doe.gov/
	Triticum aestivum	RIBONUCLEASE III	Traes_5DL_6C625992B.1	dsrm—dsrm	529	71.7	69.1	JGI Phytozome13 https://phytozome-next.jgi.doe.gov/
	Zea mays	RIBONUCLEASE III	ZmPHJ40.K036300.1	dsrm—dsrm	435	71.7	67.1	JGI Phytozome13 https://phytozome-next.jgi.doe.gov/
	Oryza sativa	RIBONUCLEASE III	OsKitaake11g003700.1	dsrm—dsrm	474	74.6	67.2	JGI Phytozome13 https://phytozome-next.jgi.doe.gov/
	Striga asiatica	double-stranded RNA-binding protein 3	GER30659.1	dsrm—dsrm	324	64.06	48.7	NCBI https://www.ncbi.nlm.nih.gov/
		double-stranded RNA-binding protein 3	GER36556.1	dsrm—dsrm	352	55.16	39.27	NCBI https://www.ncbi.nlm.nih.gov/
	Cuscuta campestris	unnamed protein	VFQ75195.1	dsrm—dsrm	295	59.4	51.59	NCBI https://www.ncbi.nlm.nih.gov/
	Medicago truncatula	double-stranded RNA-binding motif protein	Medtr3g100120.1	dsrm—dsrm	663	76.1	73.2	JGI Phytozome13 https://phytozome-next.jgi.doe.gov/
	Fragaria vesca	RIBONUCLEASE III	gene12149-v2.0.a2-hybrid.t1	dsrm—dsrm	379	74.5	67.8	JGI Phytozome13 https://phytozome-next.jgi.doe.gov/
	Citrus sinensis	RIBONUCLEASE III	orange1.1g014809m	dsrm—dsrm	419	80	71.4	JGI Phytozome13 https://phytozome-next.jgi.doe.gov/
	Arabidopsis thaliana	HYL1	AT1G09700	dsrm—dsrm	419	100	27.7	TAIR10 https://www.arabidopsis.org/index.jsp

## Sheet: AGO1
Supplementary table S5. Orthologs od Arabidopsis thaliana AGO1 protein and Marchantia polymorpha MpAGO1 protein from representatives of different green plants divisions. Sequence identity between Arabidopsis or Marchantia to orthologous proteins from other plants were calculated based on global alignment. Main differences in domain architecture between orthologs are indicated in bold. Protein dom…
Green plants division	Organism	Protein name	Accession	Protein domains	Protein length (aa)	Sequence identity to A.th (%)	Sequence identity to M. pol (%)	Database
Charophyta	Klebsormidium nitens	4056	rna-KFL_000850250	ArgoN—ArgoL1—PAZ—ArgoL2—ArgoMid—Piwi	1041	57.35	59	JGI PhycoCosm https://phycocosm.jgi.doe.gov/phycocosm/home
		11133	rna-KFL_004520030	ArgoN—ArgoL1—PAZ—ArgoL2—ArgoMid—Piwi	946	47.96	48.86	JGI PhycoCosm https://phycocosm.jgi.doe.gov/phycocosm/home
		46	rna-KFL_000010480	ArgoN—ArgoL1—PAZ—ArgoL2—ArgoMid—Piwi	1060	44.7	43.49	JGI PhycoCosm https://phycocosm.jgi.doe.gov/phycocosm/home
	Mesotaenium endlicherian	6669	ME000342S05758	ArgoN—ArgoL1—PAZ—ArgoL2—ArgoMid—Piwi	1050	47.36	45.18	JGI PhycoCosm https://phycocosm.jgi.doe.gov/phycocosm/home
		10593	ME000085S09919	ArgoN—ArgoL1—PAZ—ArgoL2—ArgoMid—Piwi	1051	45.74	44.74	JGI PhycoCosm https://phycocosm.jgi.doe.gov/phycocosm/home
Anthocerotophyta	Anthoceros agrestis	utg000014l.90	AagrOXF_EVM_utg000014l.90	ArgoN—ArgoL1—PAZ—ArgoL2—ArgoMid—Piwi	1082	79.75	85.26	Anthoceros genomes https://www.hornworts.uzh.ch/en/hornwort-genomes.html
Marchantiophyta	Marchantia polymorpha	MpAGO1	Mp1g18110	ArgoN—ArgoL1—PAZ—ArgoL2—ArgoMid—Piwi	1109	67,3	100	MarpolBase https://marchantia.info/
Bryophyta	Sphagnum fallax	EUKARYOTIC TRANSLATION INITIATION FACTOR 2C	Sphfalx07G106400.1	ArgoN—ArgoL1—PAZ—ArgoL2—ArgoMid—Piwi	1124	87.6	90.5	JGI Phytozome13 https://phytozome-next.jgi.doe.gov/
	Physcomitrium patens	EUKARYOTIC TRANSLATION INITIATION FACTOR 2C	Pp3c17_16550V3.1.p	ArgoN—ArgoL1—PAZ—ArgoL2—ArgoMid—Piwi	1147	76.7	79.8	JGI Phytozome13 https://phytozome-next.jgi.doe.gov/
		EUKARYOTIC TRANSLATION INITIATION FACTOR 2C	Pp3c2_4060V3.1.p	ArgoN—ArgoL1—PAZ—ArgoL2—ArgoMid—Piwi	1174	76.43	82.15	JGI Phytozome13 https://phytozome-next.jgi.doe.gov/
		EUKARYOTIC TRANSLATION INITIATION FACTOR 2C	Pp3c1_35770V3.1.p	ArgoN—ArgoL1—PAZ—ArgoL2—ArgoMid—Piwi	1198	79.46	72.25	JGI Phytozome13 https://phytozome-next.jgi.doe.gov/
Lycopodiophyta	Selaginella moellendorfii	EUKARYOTIC TRANSLATION INITIATION FACTOR 2C	110151	ArgoN—ArgoL1—PAZ—ArgoL2—ArgoMid—Piwi	956	86.6	89.5	JGI Phytozome13 https://phytozome-next.jgi.doe.gov/
		EUKARYOTIC TRANSLATION INITIATION FACTOR 2C	109987	ArgoN—ArgoL1—PAZ—ArgoL2—ArgoMid—Piwi	947	86.4	88.5	JGI Phytozome13 https://phytozome-next.jgi.doe.gov/
Polypodiophyta	Ceratoptreis richardii	EUKARYOTIC TRANSLATION INITIATION FACTOR 2C	Ceric.28G056900.1	ArgoN—ArgoL1—PAZ—ArgoL2—ArgoMid—Piwi	1186	84.9	90.7	JGI Phytozome13 https://phytozome-next.jgi.doe.gov/
Ginkophyta	Ginko biloba	Protein argonaute PNH1	Gb_34642	ArgoN—ArgoL1—PAZ—ArgoL2—ArgoMid—Piwi	1061	71.82	72.86	GinkgoDB: https://ginkgo.zju.edu.cn/
Magnoliophyta
Basal angiosperms	Amborella trichopoda	protein argonaute 1 isoform X2	XP_006855588.1	ArgoN—ArgoL1—PAZ—ArgoL2—ArgoMid—Piwi	1108	76.73	74.82	NCBI https://www.ncbi.nlm.nih.gov/
	Nymphaea colorata	protein argonaute 1-like	XP_031494333.1	ArgoN—ArgoL1—PAZ—ArgoL2—ArgoMid—Piwi	1064	79.24	80.15	NCBI https://www.ncbi.nlm.nih.gov/
Core angiosperms	Aristolochia fimbriata	hypothetical protein H6P81_018315	KAG9442461.1	Gly-rich_Ago1—ArgoN—ArgoL1—PAZ—ArgoL2—ArgoMid—Piwi	1076	78.79	76.57	NCBI https://www.ncbi.nlm.nih.gov/
	Zostera marina	Protein argonaute 1A	Zosma25g01490.1	ArgoN—ArgoL1—PAZ—ArgoL2—ArgoMid—Piwi	1200	83.3	86	JGI Phytozome13 https://phytozome-next.jgi.doe.gov/
	Asparagus officinalis	EUKARYOTIC TRANSLATION INITIATION FACTOR 2C	evm.model.AsparagusV1_01.1022	Gly-rich_Ago1—ArgoN—ArgoL1—PAZ—ArgoL2—ArgoMid—Piwi	988	88.2	84.7	JGI Phytozome13 https://phytozome-next.jgi.doe.gov/
	Brachypodium distachyon	EUKARYOTIC TRANSLATION INITIATION FACTOR 2C	Brdisv1S8iiC1042192m	Gly-rich_Ago1—ArgoN—ArgoL1—PAZ—ArgoL2—ArgoMid—Piwi	1095	88.3	86	JGI Phytozome13 https://phytozome-next.jgi.doe.gov/
	Hordeum vulgare	UKARYOTIC TRANSLATION INITIATION FACTOR 2C	HORVU7Hr1G120600.3	ArgoN—ArgoL1—PAZ—ArgoL2—ArgoMid—Piwi	1065	79.5	86.8	JGI Phytozome13 https://phytozome-next.jgi.doe.gov/
	Triticum aestivum	unnamed protein	Traes_2AL_2512A7F91.1	Gly-rich_Ago1—ArgoN—ArgoL1—PAZ—ArgoL2—ArgoMid—Piwi	1118	87.8	86	JGI Phytozome13 https://phytozome-next.jgi.doe.gov/
	Zea mays	UKARYOTIC TRANSLATION INITIATION FACTOR 2C	ZmPHJ40.02G058600	Gly-rich_Ago1—ArgoN—ArgoL1—PAZ—ArgoL2—ArgoMid—Piwi	1095	87.3	83.4	JGI Phytozome13 https://phytozome-next.jgi.doe.gov/
	Oryza sativa	EUKARYOTIC TRANSLATION INITIATION FACTOR 2C	LOC_Os02g45070.1	Gly-rich_Ago1—ArgoN—ArgoL1—PAZ—ArgoL2—ArgoMid—Piwi	1119	83.8	88.7	JGI Phytozome13 https://phytozome-next.jgi.doe.gov/
	Striga asiatica	argonaute 1	GER56724.1	Gly-rich_Ago1—ArgoN—ArgoL1—PAZ—ArgoL2—ArgoMid—Piwi	1054	79.49	73.53	NCBI https://www.ncbi.nlm.nih.gov/
		argonaute 1	GER54501.1	Gly-rich_Ago1—ArgoN—ArgoL1—PAZ—ArgoL2—ArgoMid—Piwi	1070	75.72	76.7	NCBI https://www.ncbi.nlm.nih.gov/
		argonaute 1	GER38448.1	Gly-rich_Ago1—ArgoN—ArgoL1—PAZ—ArgoL2—ArgoMid—Piwi	1057	77.47	73.28	NCBI https://www.ncbi.nlm.nih.gov/
	Cuscuta campestris	unnamed protein	VFQ62088.1	Gly-rich_Ago1—ArgoN—ArgoL1—PAZ—ArgoL2—ArgoMid—Piwi	1149	79.85	74.7	NCBI https://www.ncbi.nlm.nih.gov/
		unnamed protein	VFQ92884.1	Gly-rich_Ago1—ArgoN—ArgoL1—PAZ—ArgoL2—ArgoMid—Piwi	1150	79.47	75.25	NCBI https://www.ncbi.nlm.nih.gov/
	Medicago truncatula	argonaute protein 1A	Medtr6g477980.2	Gly-rich_Ago1—ArgoN—ArgoL1—PAZ—ArgoL2—ArgoMid—Piwi	1116	90	90	JGI Phytozome13 https://phytozome-next.jgi.doe.gov/
	Fragaria vesca	EUKARYOTIC TRANSLATION INITIATION FACTOR 2C	FvH4_5g18151.t1	Gly-rich_Ago1—ArgoN—ArgoL1—PAZ—ArgoL2—ArgoMid—Piwi	1127	89	86.9	JGI Phytozome13 https://phytozome-next.jgi.doe.gov/
	Citrus sinensis	EUKARYOTIC TRANSLATION INITIATION FACTOR 2C	orange1.1g001466m	Gly-rich_Ago1—ArgoN—ArgoL1—PAZ—ArgoL2—ArgoMid—Piwi	1074	91.8	88.1	JGI Phytozome13 https://phytozome-next.jgi.doe.gov/
	Arabidopsis thaliana	AGO1	AT1G48410	Gly-rich_Ago1—ArgoN—ArgoL1—PAZ—ArgoL2—ArgoMid—Piwi	1050	100	67.3	TAIR10 https://www.arabidopsis.org/index.jsp
